# Supplementary material for: Colonization prevalence and antibiotic susceptibility of Group B Streptococcus in pregnant women over a 6-year period in Dongguan, China
Source: PLoS One. 2017 Aug 15;12(8):e0183083. doi: 10.1371/journal.pone.0183083 (PMC5557540; doi:10.1371/journal.pone.0183083)
Supplement: S1 Database — (XLS) [file pone.0183083.s002.xls]

## Sheet: Sheet1
Sub number	Year	Age	Screnning result	Levofloxacin	Ceftriaxon	Penicillin	Linezolid	Erythromycin	Clindamycin	Vancomycin	Serotype
1	2009	27	Positive	6	28	30	27	27	20	18
2	2009	29	Positive	6	30	31	23	6	6	20
3	2009	29	Positive	6	30	30	23	6	6	18
4	2009	28	Positive	6	28	24	26	24	22	18
5	2009	31	Positive	6	30	30	24	6	6	18
6	2009	30	Positive	6	28	28	30	6	6	18
7	2009	30	Positive	6	28	30	28	6	6	18
8	2009	31	Positive	6	30	32	22	6	6	18
9	2009	28	Positive	6	28	30	28	6	6	18
10	2009	22	Positive	6	32	30	26	6	6	20
11	2009	35	Positive	6	30	28	28	24	20	18
12	2009	31	Positive	6	34	32	24	24	22	18
13	2009	23	Positive	6	30	30	27	12	20	18
14	2009	20	Positive	13	32	26	26	24	22	18
15	2009	27	Positive	13	30	30	24	14	20	17
16	2009	27	Positive	16	30	30	30	24	20	17
17	2009	26	Positive	16	28	26	24	21	20	18
18	2009	24	Positive	16	26	28	22	21	20	18
19	2009	30	Positive	16	30	28	25	26	22	18
20	2009	22	Positive	16	30	28	29	14	20	17
21	2009	35	Positive	16	28	30	28	9	20	18
22	2009	27	Positive	16	28	28	26	20	20	18
23	2009	21	Positive	16	26	28	28	6	20	18
24	2009	29	Positive	16	28	28	24	21	10	18
25	2009	25	Positive	16	26	28	28	10	14	18
26	2009	29	Positive	18	30	30	28	20	20	18
27	2009	33	Positive	18	27	28	28	22	20	18
28	2009	23	Positive	18	34	32	28	24	20	18
29	2009	28	Positive	18	30	30	26	12	6	18
30	2009	21	Positive	18	28	30	26	14	18	18
31	2009	27	Positive	18	38	30	26	10	6	18
32	2009	32	Positive	18	28	28	26	12	20	18
33	2009	27	Positive	18	28	28	26	6	6	18
34	2009	25	Positive	19	30	30	26	6	6	20
35	2009	34	Positive	20	34	34	28	6	6	20
36	2009	28	Positive	20	34	30	25	21	20	18
37	2009	29	Positive	20	30	30	26	6	6	19
38	2009	26	Positive	20	26	28	24	21	21	18
39	2009	26	Positive	20	40	30	28	40	40	26
40	2009	29	Positive	20	28	28	27	6	6	18
41	2009	24	Positive	20	30	30	28	6	6	18
42	2009	30	Positive	20	30	30	26	6	6	20
43	2009	24	Positive	20	30	30	26	16	20	20
44	2009	28	Positive	20	24	30	27	10	6	18
45	2009	22	Positive	20	28	28	27	6	6	18
46	2009	35	Positive	20	28	28	26	14	22	19
47	2009	32	Positive	20	30	30	22	6	6	20
48	2009	36	Positive	20	26	26	27	6	6	18
49	2009	41	Positive	20	28	26	23	6	6	18
50	2009	28	Positive	20	28	26	26	6	6	18
51	2009	27	Positive	20	30	30	26	24	22	18
52	2009	19	Positive	20	28	30	24	14	23	18
53	2009	29	Positive	20	24	26	25	6	6	20
54	2009	34	Positive	20	30	28	28	21	20	18
55	2009	24	Positive	20	30	30	25	21	20	18
56	2009	33	Positive	20	28	30	28	6	6	17
57	2009	28	Positive	20	30	30	26	26	26	20
58	2009	21	Positive	20	28	30	24	14	20	18
59	2009	34	Positive	20	24	26	27	10	8	18
60	2009	29	Positive	20	30	30	24	14	20	18
61	2009	29	Positive	20	30	30	26	22	20	18
62	2009	26	Positive	20	30	30	29	22	20	18
63	2009	34	Positive	20	30	30	22	24	20	18
64	2009	28	Positive	20	28	29	27	21	20	18
65	2009	41	Positive	20	30	30	28	24	22	18
66	2009	28	Positive	20	28	28	30	6	6	18
67	2009	26	Positive	20	32	30	28	10	20	18
68	2009	26	Positive	20	32	30	24	10	10	20
69	2009	28	Positive	20	32	34	26	14	22	20
70	2009	30	Positive	20	30	30	27	14	6	18
71	2009	22	Positive	20	32	30	30	6	6	20
72	2009	26	Positive	20	30	30	24	23	22	18
73	2009	19	Positive	21	32	30	26	14	16	20
74	2009	28	Positive	22	28	30	24	12	10	18
75	2009	24	Positive	22	30	26	26	10	20	20
76	2009	25	Positive	22	30	30	26	10	20	18
77	2009	25	Positive	22	28	32	26	6	6	20
78	2009	36	Positive	22	32	30	24	6	14	20
79	2009	28	Positive	22	28	27	28	6	9	19
80	2009	25	Positive	22	30	28	28	26	20	18
81	2009	24	Positive	22	30	30	30	6	6	20
82	2009	28	Positive	22	30	32	28	10	14	20
83	2009	33	Positive	22	34	34	25	26	22	20
84	2009	29	Positive	22	32	28	28	6	6	18
85	2009	23	Positive	22	30	28	26	6	6	20
86	2010	27	Positive	6	26	28	26	6	6	18
87	2010	30	Positive	6	30	26	27	6	6	19
88	2010	28	Positive	6	27	27	25	6	6	17
89	2010	28	Positive	6	30	30	28	6	6	19
90	2010	31	Positive	6	32	30	26	6	6	18
91	2010	31	Positive	6	30	30	30	10	6	18
92	2010	31	Positive	6	34	28	26	6	6	17
93	2010	22	Positive	6	32	32	28	20	24	20
94	2010	30	Positive	6	26	32	24	6	6	18
95	2010	26	Positive	6	28	26	24	10	6	18
96	2010	29	Positive	6	28	28	23	6	6	17
97	2010	25	Positive	6	30	32	26	6	6	22
98	2010	38	Positive	6	30	30	28	6	16	18
99	2010	25	Positive	6	30	28	26	6	6	20
100	2010	34	Positive	6	32	32	26	6	18	18
101	2010	28	Positive	6	30	30	26	6	6	18
102	2010	28	Positive	6	30	28	26	6	6	20
103	2010	23	Positive	6	30	30	26	6	6	19
104	2010	31	Positive	6	30	26	27	6	6	19
105	2010	30	Positive	6	30	30	24	22	22	18
106	2010	21	Positive	6	26	26	23	15	20	18
107	2010	28	Positive	13	30	30	24	6	26	18
108	2010	27	Positive	13	28	26	23	6	20	18
109	2010	26	Positive	18	28	26	25	22	22	17
110	2010	32	Positive	18	28	28	29	16	18	18
111	2010	31	Positive	18	30	30	26	10	15	18
112	2010	27	Positive	18	28	28	24	6	12	18
113	2010	31	Positive	18	30	28	24	6	6	18
114	2010	33	Positive	18	32	33	26	6	6	18
115	2010	26	Positive	18	34	36	26	20	18	18
116	2010	28	Positive	18	29	28	27	23	23	17
117	2010	26	Positive	19	27	30	28	25	21	18
118	2010	20	Positive	19	27	27	27	13	22	18
119	2010	23	Positive	19	30	30	28	6	6	19
120	2010	29	Positive	19	26	27	27	6	6	21
121	2010	24	Positive	20	29	28	26	20	19	18
122	2010	25	Positive	20	28	30	28	12	20	19
123	2010	29	Positive	20	32	30	28	6	22	18
124	2010	32	Positive	20	30	30	22	22	22	20
125	2010	32	Positive	20	24	26	22	10	12	18
126	2010	30	Positive	20	32	30	30	26	24	20
127	2010	28	Positive	20	32	34	28	16	22	18
128	2010	27	Positive	20	30	29	24	6	6	18
129	2010	36	Positive	20	28	28	28	25	23	18
130	2010	26	Positive	20	30	30	28	20	16	20
131	2010	23	Positive	20	30	30	24	14	6	18
132	2010	22	Positive	20	32	30	28	6	6	20
133	2010	31	Positive	20	28	30	26	12	17	18
134	2010	29	Positive	20	28	30	26	26	16	20
135	2010	28	Positive	20	36	26	28	14	12	18
136	2010	22	Positive	20	25	28	26	12	6	20
137	2010	27	Positive	20	34	34	28	24	24	18
138	2010	32	Positive	20	28	26	26	26	24	18
139	2010	27	Positive	20	30	30	28	6	10	19
140	2010	31	Positive	20	33	26	24	14	22	18
141	2010	27	Positive	20	30	32	22	6	6	18
142	2010	29	Positive	20	30	30	26	10	19	18
143	2010	27	Positive	20	30	30	30	12	20	19
144	2010	27	Positive	20	30	30	28	6	20	19
145	2010	24	Positive	20	26	30	26	20	20	18
146	2010	31	Positive	20	32	28	27	20	22	17
147	2010	28	Positive	20	32	30	28	6	20	19
148	2010	28	Positive	20	27	27	27	12	6	19
149	2010	32	Positive	20	25	30	28	6	6	17
150	2010	20	Positive	20	32	30	26	13	22	20
151	2010	27	Positive	20	32	38	28	22	20	18
152	2010	33	Positive	20	26	26	28	10	12	18
153	2010	32	Positive	20	30	30	28	24	20	20
154	2010	27	Positive	20	28	28	28	26	22	20
155	2010	30	Positive	20	32	30	28	6	6	18
156	2010	26	Positive	20	28	26	26	6	6	18
157	2010	31	Positive	20	30	30	26	6	6	20
158	2010	27	Positive	20	28	30	28	14	22	18
159	2010	30	Positive	20	26	28	26	12	6	18
160	2010	30	Positive	20	28	30	28	6	6	17
161	2010	30	Positive	20	26	30	26	10	20	18
162	2010	28	Positive	20	30	32	24	12	22	18
163	2010	33	Positive	21	30	30	24	20	20	18
164	2010	36	Positive	21	31	31	26	12	7	18
165	2010	25	Positive	21	28	30	24	22	20	18
166	2010	28	Positive	21	27	27	25	6	6	18
167	2010	31	Positive	21	28	28	25	6	6	17
168	2010	23	Positive	21	29	28	28	6	6	19
169	2010	35	Positive	22	30	30	28	24	24	24
170	2010	30	Positive	22	30	28	28	26	20	20
171	2010	35	Positive	22	28	26	28	16	6	20
172	2010	24	Positive	22	30	30	30	20	22	20
173	2010	23	Positive	22	30	30	30	15	16	18
174	2010	30	Positive	22	30	32	26	6	20	18
175	2010	33	Positive	22	30	28	24	8	6	19
176	2010	35	Positive	22	32	28	26	29	28	20
177	2010	28	Positive	22	30	30	26	20	21	19
178	2010	21	Positive	22	32	28	28	14	6	22
179	2010	28	Positive	22	32	32	28	12	24	20
180	2010	32	Positive	22	34	32	26	14	14	20
181	2010	23	Positive	22	30	30	26	16	24	19
182	2010	35	Positive	22	36	29	26	8	6	20
183	2010	25	Positive	22	30	30	28	18	8	20
184	2010	29	Positive	22	30	30	24	20	20	20
185	2010	27	Positive	22	32	32	24	12	22	18
186	2010	27	Positive	23	30	30	27	13	6	20
187	2010	25	Positive	24	30	30	25	23	24	18
188	2010	21	Positive	24	28	28	22	10	18	18
189	2010	29	Positive	6	28	30	25	6	6	19
190	2011	28	Positive	6	31	32	27	6	6	19
191	2011	28	Positive	6	28	38	28	27	28	20
192	2011	37	Positive	6	30	32	28	6	6	20
193	2011	31	Positive	6	27	27	24	18	20	17
194	2011	25	Positive	6	28	30	27	6	6	19
195	2011	31	Positive	6	32	32	28	16	24	18
196	2011	27	Positive	6	31	31	30	6	6	18
197	2011	25	Positive	6	33	40	30	6	6	22
198	2011	28	Positive	6	29	31	25	17	22	18
199	2011	30	Positive	6	34	38	30	16	6	21
200	2011	20	Positive	6	30	36	32	16	24	20
201	2011	21	Positive	6	32	30	30	6	6	20
202	2011	27	Positive	6	27	32	27	6	6	19
203	2011	29	Positive	6	29	29	25	17	6	20
204	2011	29	Positive	6	28	28	26	24	20	18
205	2011	29	Positive	6	28	28	26	25	23	19
206	2011	29	Positive	6	28	30	25	26	25	19
207	2011	31	Positive	6	30	30	28	6	6	18
208	2011	28	Positive	6	31	34	26	12	24	18
209	2011	32	Positive	6	29	30	27	6	6	20
210	2011	32	Positive	6	30	32	27	26	24	18
211	2011	25	Positive	6	28	30	26	6	6	18
212	2011	39	Positive	6	30	30	28	6	14	19
213	2011	31	Positive	6	28	28	26	13	23	18
214	2011	29	Positive	6	30	30	26	21	22	20
215	2011	35	Positive	6	32	38	30	6	6	18
216	2011	23	Positive	6	29	30	27	18	6	19
217	2011	31	Positive	10	31	30	25	20	22	18
218	2011	33	Positive	13	31	32	27	20	22	18
219	2011	26	Positive	13	28	28	27	6	6	18
220	2011	27	Positive	13	28	29	24	6	6	18
221	2011	25	Positive	18	27	29	25	23	21	18
222	2011	30	Positive	18	27	27	24	22	21	18
223	2011	24	Positive	18	30	30	26	12	20	20
224	2011	24	Positive	18	33	29	24	6	6	18
225	2011	32	Positive	18	30	30	28	24	22	20
226	2011	38	Positive	18	32	30	26	15	24	18
227	2011	28	Positive	18	28	30	26	6	6	19
228	2011	21	Positive	18	32	32	26	9	6	17
229	2011	39	Positive	18	33	32	30	25	26	20
230	2011	31	Positive	19	28	28	26	13	22	18
231	2011	22	Positive	19	29	30	26	14	6	19
232	2011	28	Positive	19	28	28	26	20	19	17
233	2011	38	Positive	19	30	32	25	6	6	19
234	2011	26	Positive	19	27	30	25	6	6	20
235	2011	23	Positive	20	34	32	30	10	20	19
236	2011	36	Positive	20	32	38	30	6	6	19
237	2011	27	Positive	20	29	30	27	14	20	19
238	2011	39	Positive	20	30	30	26	14	18	18
239	2011	23	Positive	20	28	27	25	23	21	19
240	2011	28	Positive	20	28	30	25	22	22	18
241	2011	26	Positive	20	30	30	26	24	23	19
242	2011	26	Positive	20	30	30	26	23	20	18
243	2011	36	Positive	20	25	30	25	26	23	20
244	2011	29	Positive	20	26	30	26	22	18	18
245	2011	24	Positive	20	28	30	26	6	6	17
246	2011	33	Positive	20	32	32	26	6	6	18
247	2011	30	Positive	20	28	30	26	6	19	19
248	2011	26	Positive	20	30	30	26	15	21	18
249	2011	24	Positive	20	29	28	27	7	6	19
250	2011	26	Positive	20	28	30	30	6	20	18
251	2011	21	Positive	20	27	30	25	26	24	19
252	2011	36	Positive	20	32	30	28	6	6	18
253	2011	27	Positive	20	28	28	26	13	21	17
254	2011	22	Positive	20	28	28	26	24	14	18
255	2011	29	Positive	20	30	28	25	9	8	18
256	2011	28	Positive	20	33	26	26	6	6	18
257	2011	29	Positive	20	30	32	28	20	19	18
258	2011	22	Positive	20	28	28	25	6	6	18
259	2011	22	Positive	20	29	28	25	24	23	18
260	2011	29	Positive	21	28	29	25	13	21	17
261	2011	28	Positive	21	33	32	30	12	12	21
262	2011	41	Positive	21	28	25	28	22	20	19
263	2011	28	Positive	21	32	33	30	18	12	19
264	2011	24	Positive	21	28	28	26	6	8	17
265	2011	29	Positive	21	30	36	26	17	24	20
266	2011	32	Positive	21	30	30	25	10	6	19
267	2011	28	Positive	21	30	34	26	16	25	20
268	2011	35	Positive	21	30	32	29	24	23	20
269	2011	29	Positive	21	32	26	28	6	6	20
270	2011	35	Positive	21	29	28	27	25	23	18
271	2011	27	Positive	22	30	30	26	14	6	20
272	2011	33	Positive	22	31	29	28	6	6	17
273	2011	29	Positive	22	30	28	28	10	14	20
274	2011	24	Positive	22	32	32	25	15	17	20
275	2011	21	Positive	22	30	32	29	12	11	20
276	2011	26	Positive	22	26	24	28	6	6	19
277	2011	27	Positive	22	30	30	26	26	24	19
278	2011	30	Positive	22	32	32	28	20	14	20
279	2011	35	Positive	22	28	30	28	26	24	19
280	2011	30	Positive	22	30	30	24	24	22	20
281	2011	24	Positive	22	28	28	24	12	6	18
282	2011	24	Positive	22	26	30	25	12	16	20
283	2011	20	Positive	22	28	33	26	13	22	18
284	2011	28	Positive	22	29	34	25	27	24	20
285	2011	37	Positive	22	32	32	28	14	28	18
286	2011	33	Positive	22	34	35	30	15	16	23
287	2011	31	Positive	22	26	30	27	26	23	20
288	2011	28	Positive	23	30	32	30	17	20	20
289	2011	28	Positive	23	36	30	32	14	6	19
290	2011	27	Positive	23	31	30	30	6	6	22
291	2011	25	Positive	24	34	40	29	11	6	24
292	2011	26	Positive	24	32	32	28	6	6	20
293	2011	29	Positive	26	32	28	26	18	17	19
294	2011	40	Positive	26	30	30	26	6	6	20
295	2011	22	Positive	26	28	33	24	6	6	19
296	2011	31	Positive	39	34	30	24	7	22	18
297	2011	27	Positive	6	30	32	27	6	17	22
298	2012	30	Positive	6	28	29	30	6	6	21
299	2012	30	Positive	6	28	29	28	24	22	18
300	2012	26	Positive	6	30	29	27	25	24	20
301	2012	31	Positive	6	30	27	28	25	26	20
302	2012	30	Positive	6	29	28	28	6	6	18
303	2012	28	Positive	6	33	33	23	6	6	18
304	2012	31	Positive	6	30	34	30	6	6	20
305	2012	31	Positive	6	32	36	30	6	6	22
306	2012	38	Positive	6	32	31	30	6	6	20
307	2012	31	Positive	6	31	30	32	6	6	20
308	2012	32	Positive	6	28	28	26	23	21	18
309	2012	31	Positive	6	30	30	28	6	6	18
310	2012	31	Positive	6	27	25	24	6	6	17
311	2012	29	Positive	6	30	30	28	6	6	17
312	2012	27	Positive	6	28	26	26	6	6	18
313	2012	24	Positive	6	32	32	29	6	6	18
314	2012	33	Positive	6	30	30	24	6	6	20
315	2012	27	Positive	6	30	36	26	6	6	20
316	2012	24	Positive	6	30	32	28	20	6	21
317	2012	29	Positive	6	30	32	27	6	6	22
318	2012	23	Positive	6	30	28	24	16	6	18
319	2012	33	Positive	6	32	34	31	6	6	20
320	2012	24	Positive	6	28	32	28	16	20	20
321	2012	23	Positive	6	31	32	28	6	6	18
322	2012	31	Positive	6	32	32	28	26	26	20
323	2012	30	Positive	6	30	30	28	6	6	18
324	2012	35	Positive	6	28	34	24	6	21	18
325	2012	24	Positive	6	31	32	27	17	24	19
326	2012	33	Positive	6	28	30	26	6	6	18
327	2012	30	Positive	6	28	27	28	17	22	18
328	2012	33	Positive	6	26	30	26	6	6	18
329	2012	27	Positive	6	30	30	27	6	6	20
330	2012	31	Positive	7	29	32	28	6	6	19
331	2012	31	Positive	11	27	30	25	23	22	18
332	2012	31	Positive	12	30	28	23	15	21	17
333	2012	28	Positive	13	27	28	21	6	6	18
334	2012	24	Positive	17	26	28	24	13	16	18
335	2012	26	Positive	17	27	26	22	6	6	18
336	2012	29	Positive	17	30	31	26	14	6	18
337	2012	34	Positive	18	28	30	22	26	20	27
338	2012	25	Positive	18	29	28	26	6	20	18
339	2012	25	Positive	18	28	28	25	21	21	17
340	2012	28	Positive	18	28	28	32	6	6	18
341	2012	25	Positive	18	32	32	28	16	20	18
342	2012	34	Positive	18	28	32	28	6	6	20
343	2012	37	Positive	19	26	26	25	8	19	19
344	2012	24	Positive	19	28	25	27	13	22	18
345	2012	23	Positive	19	30	30	26	24	21	18
346	2012	30	Positive	19	28	28	28	26	22	18
347	2012	27	Positive	19	27	28	26	6	18	18
348	2012	24	Positive	20	28	30	28	22	22	18
349	2012	25	Positive	20	29	28	24	14	22	18
350	2012	23	Positive	20	30	32	30	6	22	20
351	2012	27	Positive	20	28	30	24	12	22	18
352	2012	34	Positive	20	30	28	28	6	6	18
353	2012	31	Positive	20	27	30	25	6	6	18
354	2012	24	Positive	20	28	30	24	24	22	18
355	2012	35	Positive	20	28	29	26	24	22	18
356	2012	28	Positive	20	30	30	25	25	23	24
357	2012	23	Positive	20	32	34	28	22	22	18
358	2012	27	Positive	20	28	32	24	24	20	18
359	2012	29	Positive	20	28	30	24	6	21	18
360	2012	32	Positive	20	26	28	25	13	6	18
361	2012	30	Positive	20	32	30	26	16	6	18
362	2012	31	Positive	20	27	28	25	20	11	18
363	2012	25	Positive	20	27	28	24	6	6	18
364	2012	25	Positive	20	31	26	25	17	10	18
365	2012	30	Positive	20	30	32	30	6	6	19
366	2012	34	Positive	20	31	25	28	25	21	21
367	2012	40	Positive	20	30	28	30	6	6	20
368	2012	36	Positive	20	29	30	27	25	24	19
369	2012	28	Positive	20	30	30	27	6	6	19
370	2012	28	Positive	20	30	30	26	10	24	20
371	2012	25	Positive	20	30	29	28	20	22	18
372	2012	30	Positive	20	32	30	28	17	22	20
373	2012	26	Positive	20	25	32	28	6	6	20
374	2012	25	Positive	20	27	28	23	22	20	18
375	2012	33	Positive	20	30	36	27	15	22	18
376	2012	29	Positive	20	25	25	27	6	6	18
377	2012	30	Positive	20	30	29	28	12	10	20
378	2012	30	Positive	20	28	29	27	16	21	18
379	2012	33	Positive	20	29	30	30	27	24	18
380	2012	22	Positive	21	33	32	27	14	14	20
381	2012	28	Positive	21	31	30	25	6	6	18
382	2012	31	Positive	21	29	29	27	15	23	18
383	2012	23	Positive	21	29	31	27	22	21	18
384	2012	29	Positive	21	31	32	28	11	6	18
385	2012	24	Positive	21	27	29	24	18	6	18
386	2012	29	Positive	21	28	30	25	8	22	18
387	2012	32	Positive	21	27	28	24	16	23	20
388	2012	31	Positive	21	30	30	25	11	22	18
389	2012	35	Positive	21	34	36	28	6	14	19
390	2012	28	Positive	21	32	29	30	6	6	19
391	2012	31	Positive	21	29	30	25	6	12	20
392	2012	29	Positive	21	30	30	27	24	20	18
393	2012	35	Positive	21	30	28	27	6	6	20
394	2012	29	Positive	21	29	28	26	16	24	19
395	2012	24	Positive	21	29	30	25	6	6	18
396	2012	26	Positive	21	30	32	28	15	24	20
397	2012	29	Positive	21	27	28	27	17	24	18
398	2012	31	Positive	21	34	36	26	12	14	20
399	2012	35	Positive	21	32	28	26	17	23	19
400	2012	35	Positive	22	33	37	29	9	22	18
401	2012	28	Positive	22	30	33	29	6	6	21
402	2012	31	Positive	22	30	30	30	6	6	18
403	2012	32	Positive	22	33	28	30	6	6	20
404	2012	26	Positive	22	30	34	28	6	10	21
405	2012	27	Positive	22	30	32	28	6	6	19
406	2012	27	Positive	22	31	31	26	15	6	18
407	2012	30	Positive	22	26	30	25	16	22	18
408	2012	35	Positive	22	30	30	30	6	6	20
409	2012	30	Positive	22	30	30	28	16	22	18
410	2012	24	Positive	22	32	28	30	20	22	20
411	2012	24	Positive	22	28	29	28	6	6	18
412	2012	32	Positive	22	31	31	26	15	23	18
413	2012	26	Positive	22	30	28	28	6	6	20
414	2012	28	Positive	22	32	34	30	29	25	20
415	2012	31	Positive	22	30	30	28	24	24	18
416	2012	22	Positive	22	31	31	27	26	23	18
417	2012	22	Positive	22	32	35	28	14	24	22
418	2012	27	Positive	22	29	30	27	23	25	20
419	2012	30	Positive	22	29	32	29	25	24	19
420	2012	22	Positive	22	30	31	28	11	6	19
421	2012	30	Positive	22	34	35	35	12	6	21
422	2012	35	Positive	22	31	30	28	6	6	19
423	2012	26	Positive	22	36	38	32	6	6	20
424	2012	28	Positive	22	30	30	27	26	17	18
425	2012	33	Positive	22	30	28	26	26	26	18
426	2012	25	Positive	23	29	29	28	18	24	22
427	2012	29	Positive	23	36	38	30	6	6	20
428	2012	33	Positive	23	34	33	30	6	6	23
429	2012	29	Positive	23	34	30	32	12	17	22
430	2012	26	Positive	23	31	36	28	30	24	20
431	2012	27	Positive	23	31	25	28	28	27	25
432	2012	24	Positive	23	25	30	28	6	6	20
433	2012	25	Positive	23	30	25	30	13	21	19
434	2012	32	Positive	23	32	31	29	6	6	21
435	2012	40	Positive	23	30	32	28	6	6	20
436	2012	28	Positive	23	34	32	32	12	6	23
437	2012	29	Positive	23	30	25	27	17	6	20
438	2012	33	Positive	23	27	26	26	24	24	18
439	2012	26	Positive	24	30	30	28	24	24	20
440	2012	29	Positive	24	31	28	29	8	9	18
441	2012	25	Positive	24	33	33	33	6	12	22
442	2012	27	Positive	24	31	32	32	9	20	22
443	2012	28	Positive	26	30	34	26	6	17	23
444	2012	30	Positive	30	28	30	28	6	6	18
445	2012	28	Positive	17	28	30	28	6	6	19
446	2013	30	Positive	24	33	32	30	6	6	20	Ⅷ
447	2013	28	Positive	6	28	27	29	6	6	20	Ⅲ
448	2013	30	Positive	25	26	26	24	6	6	17	Ⅲ
449	2013	29	Positive	6	32	28	27	6	6	20	Ⅲ
450	2013	41	Positive	22	32	30	27	6	22	18	Ⅲ
451	2013	29	Positive	18	30	32	27	6	6	19
452	2013	24	Positive	21	26	27	27	6	6	20	V
453	2013	26	Positive	23	32	30	30	6	6	20	Ⅲ
454	2013	26	Positive	6	27	28	27	6	6	19
455	2013	29	Positive	6	28	28	27	6	6	18	Ⅲ
456	2013	34	Positive	23	33	35	32	6	6	21	Ⅲ
457	2013	33	Positive	20	25	30	26	6	6	18	Ⅲ
458	2013	42	Positive	20	30	30	24	6	6	18	Ⅲ
459	2013	29	Positive	21	27	27	28	6	6	19	Ⅰa
460	2013	26	Positive	19	26	25	27	6	6	18	Ⅰb
461	2013	27	Positive	6	30	34	30	6	6	20	Ⅲ
462	2013	30	Positive	22	29	28	25	6	6	20	Ⅲ
463	2013	35	Positive	6	31	31	28	6	6	20	Ⅲ
464	2013	26	Positive	20	27	26	24	6	6	18	Ⅲ
465	2013	28	Positive	6	28	27	27	6	6	19
466	2013	38	Positive	21	32	26	32	6	6	19	Ⅲ
467	2013	24	Positive	6	28	28	26	6	6	20	Ⅲ
468	2013	30	Positive	20	30	25	23	6	6	19	NT
469	2013	24	Positive	23	26	26	28	6	6	19
470	2013	24	Positive	20	26	27	25	6	6	18
471	2013	37	Positive	20	32	30	30	6	6	21
472	2013	28	Positive	6	29	29	28	6	6	20	V
473	2013	19	Positive	20	27	28	25	6	6	18	Ⅰa
474	2013	34	Positive	21	31	28	27	6	6	19	Ⅲ
475	2013	21	Positive	13	25	25	30	6	6	20
476	2013	31	Positive	17	26	27	26	6	6	17	V
477	2013	30	Positive	22	27	28	27	6	6	20
478	2013	32	Positive	6	32	32	30	6	6	21
479	2013	35	Positive	6	30	28	25	6	6	18	Ⅲ
480	2013	26	Positive	10	30	30	25	6	20	18
481	2013	34	Positive	6	29	29	26	6	6	19	Ⅲ
482	2013	22	Positive	18	27	28	26	6	6	17	Ⅰa
483	2013	28	Positive	22	28	30	26	6	6	20	Ⅲ
484	2013	29	Positive	6	28	26	25	6	6	18	Ⅲ
485	2013	25	Positive	18	25	25	25	6	6	17	V
486	2013	32	Positive	26	30	30	28	6	6	20
487	2013	38	Positive	20	27	26	25	6	6	18	Ⅲ
488	2013	31	Positive	6	27	27	27	6	6	18	Ⅲ
489	2013	28	Positive	20	25	26	26	6	6	18	Ⅵ
490	2013	32	Positive	6	30	30	29	6	6	19	Ⅲ
491	2013	38	Positive	6	33	30	28	6	6	18	Ⅲ
492	2013	36	Positive	21	30	27	26	6	6	18	V
493	2013	22	Positive	7	30	29	28	6	6	17	NT
494	2013	23	Positive	23	33	31	29	6	6	19	Ⅲ
495	2013	32	Positive	20	30	30	28	6	6	18
496	2013	29	Positive	24	26	26	30	6	6	20	Ⅲ
497	2013	28	Positive	6	27	29	25	6	6	20	Ⅲ
498	2013	25	Positive	6	29	30	27	6	6	20
499	2013	26	Positive	21	28	28	27	6	6	20	Ⅰa
500	2013	26	Positive	20	29	28	25	6	6	18	Ⅰa
501	2013	28	Positive	6	26	25	25	6	6	20	Ⅲ
502	2013	29	Positive	21	24	24	22	6	6	17	Ⅲ
503	2013	27	Positive	21	26	28	25	6	6	19	Ⅲ
504	2013	31	Positive	6	28	30	26	6	6	18	Ⅲ
505	2013	33	Positive	22	31	30	28	6	6	20	Ⅲ
506	2013	32	Positive	18	27	29	26	6	6	20
507	2013	32	Positive	21	28	28	25	6	22	18
508	2013	24	Positive	6	29	27	26	6	6	19	Ⅰb
509	2013	25	Positive	19	30	28	28	8	23	18	Ⅰa
510	2013	24	Positive	21	32	34	30	10	8	20	Ⅰa
511	2013	26	Positive	20	30	30	26	10	22	19
512	2013	20	Positive	20	31	34	32	10	11	22	Ⅲ
513	2013	32	Positive	26	32	32	30	12	26	22	Ⅲ
514	2013	32	Positive	6	30	36	26	12	18	18	Ⅲ
515	2013	24	Positive	19	28	29	25	12	21	17
516	2013	31	Positive	19	27	25	25	12	18	19
517	2013	32	Positive	30	29	27	26	12	19	19
518	2013	34	Positive	21	32	32	28	12	6	21	Ⅲ
519	2013	33	Positive	23	27	28	26	12	6	20	Ⅰb
520	2013	37	Positive	6	28	32	26	13	21	18
521	2013	25	Positive	22	32	30	29	13	23	19	Ⅰa
522	2013	26	Positive	21	29	30	27	13	21	19	Ⅲ
523	2013	28	Positive	20	27	26	23	13	18	18	NT
524	2013	27	Positive	20	30	30	26	13	23	18
525	2013	25	Positive	20	26	24	27	13	6	18	Ⅰa
526	2013	33	Positive	20	28	24	26	13	20	18	Ⅲ
527	2013	27	Positive	21	29	30	26	13	22	20	Ⅰb
528	2013	34	Positive	20	28	28	25	13	11	17	Ⅰa
529	2013	28	Positive	20	30	28	27	13	6	18
530	2013	33	Positive	6	30	30	26	14	23	19
531	2013	35	Positive	23	27	26	26	14	8	18	Ⅰa
532	2013	25	Positive	25	29	32	31	14	26	21	Ⅰb
533	2013	25	Positive	21	30	33	30	14	22	18	Ⅰb
534	2013	34	Positive	20	30	30	25	14	23	18
535	2013	35	Positive	19	27	25	25	14	19	18	NT
536	2013	25	Positive	20	29	27	25	14	22	19
537	2013	29	Positive	6	28	30	26	14	6	17	Ⅲ
538	2013	26	Positive	21	30	31	28	15	12	18	Ⅲ
539	2013	31	Positive	6	28	28	26	16	6	17
540	2013	31	Positive	6	27	26	24	16	6	19
541	2013	24	Positive	6	28	28	28	17	24	18	Ⅲ
542	2013	25	Positive	6	30	31	28	17	24	18	Ⅲ
543	2013	30	Positive	6	29	29	28	18	6	19	Ⅰb
544	2013	20	Positive	6	30	30	28	18	22	18	Ⅲ
545	2013	30	Positive	20	27	24	25	19	6	17	Ⅲ
546	2013	29	Positive	20	30	31	29	20	22	22	Ⅰb
547	2013	26	Positive	18	28	26	26	21	19	17	Ⅲ
548	2013	29	Positive	24	32	32	30	21	21	20	Ⅰa
549	2013	32	Positive	20	28	25	24	22	18	18	Ⅰb
550	2013	18	Positive	18	28	29	24	22	19	18
551	2013	31	Positive	19	28	30	25	22	20	18	Ⅰa
552	2013	24	Positive	20	28	28	24	22	24	18	Ⅰb
553	2013	26	Positive	21	30	33	25	23	20	19	V
554	2013	26	Positive	6	28	28	25	23	6	19	Ⅲ
555	2013	23	Positive	18	29	28	26	23	22	17	Ⅰa
556	2013	34	Positive	20	30	28	26	23	22	18
557	2013	34	Positive	24	30	28	28	24	24	20	Ⅲ
558	2013	27	Positive	6	29	30	26	24	6	18	Ⅲ
559	2013	32	Positive	19	29	30	27	24	22	18
560	2013	32	Positive	6	30	30	28	24	6	18	Ⅲ
561	2013	33	Positive	6	32	30	29	24	23	18	Ⅲ
562	2013	22	Positive	20	28	27	26	25	10	19
563	2013	37	Positive	26	26	30	27	25	16	18	NT
564	2013	30	Positive	21	30	28	25	25	24	20	Ⅰa
565	2013	32	Positive	20	29	28	27	25	22	19	Ⅰb
566	2013	33	Positive	20	29	32	27	25	22	17
567	2013	24	Positive	8	32	27	30	26	6	21
568	2013	34	Positive	6	32	30	27	26	6	18
569	2013	34	Positive	6	33	31	26	26	25	18	Ⅲ
570	2013	26	Positive	22	33	32	27	26	22	18
571	2013	24	Positive	21	29	27	28	27	22	19	NT
572	2013	26	Positive	22	33	30	28	28	25	20	Ⅰb
573	2013	26	Positive	20	28	30	30	28	24	18
574	2013	32	Positive	21	29	28	27	28	24	19
575	2013	31	Positive	20	27	25	25	36	21	18
576	2014	29	Positive	6	29	25	27	6	21	20	Ia
577	2014	24	Positive	23	30	30	26	6	6	18	Ⅲ
578	2014	25	Positive	21	25	30	26	6	6	18	Ⅲ
579	2014	24	Positive	20	26	28	22	6	6	17	Ⅲ
580	2014	31	Positive	20	24	24	25	6	21	17	Ⅴ
581	2014	24	Positive	20	26	25	26	6	6	18	Ⅲ
582	2014	29	Positive	24	28	30	28	6	6	20	Ib
583	2014	21	Positive	23	30	30	28	6	6	18	NT
584	2014	31	Positive	20	32	34	28	6	7	18	Ib
585	2014	25	Positive	19	29	30	27	6	6	18	Ⅲ
586	2014	26	Positive	6	24	29	30	6	29	19	Ib
587	2014	31	Positive	22	31	31	24	6	6	20	Ⅵ
588	2014	32	Positive	20	25	26	26	6	6	20	Ⅲ
589	2014	23	Positive	19	25	30	26	6	6	18	Ⅲ
590	2014	28	Positive	21	25	24	28	6	6	20	Ⅲ
591	2014	32	Positive	6	24	27	22	6	6	18	Ⅲ
592	2014	40	Positive	6	30	30	26	6	6	18	Ⅲ
593	2014	25	Positive	20	26	30	25	6	6	18	Ⅲ
594	2014	25	Positive	23	31	26	27	6	6	23	NT
595	2014	32	Positive	22	28	26	27	6	6	17	V
596	2014	31	Positive	22	28	28	27	6	6	17	Ⅲ
597	2014	33	Positive	21	26	26	26	6	6	19	Ia
598	2014	30	Positive	25	32	30	30	6	6	23	Ib
599	2014	23	Positive	6	25	30	27	6	6	18	Ⅲ
600	2014	30	Positive	18	26	25	22	6	6	17	Ⅲ
601	2014	36	Positive	6	25	30	26	6	6	17	Ⅲ
602	2014	28	Positive	6	28	29	27	6	6	18	Ⅲ
603	2014	35	Positive	21	25	27	25	6	6	18	Ⅲ
604	2014	27	Positive	6	25	28	24	6	6	18	Ia
605	2014	24	Positive	19	27	28	27	6	6	17	Ⅲ
606	2014	25	Positive	21	25	28	25	6	6	18	Ⅲ
607	2014	28	Positive	18	30	30	27	10	24	18	Ia
608	2014	29	Positive	20	28	28	25	11	6	19	Ⅲ
609	2014	24	Positive	21	28	26	27	11	6	18	Ⅲ
610	2014	28	Positive	21	29	29	28	14	22	18	Ia
611	2014	25	Positive	18	26	24	25	15	6	17	Ⅲ
612	2014	34	Positive	6	26	25	25	15	20	17	Ib
613	2014	30	Positive	18	28	28	25	16	6	17	Ⅲ
614	2014	32	Positive	19	24	26	23	17	23	17	Ia
615	2014	24	Positive	21	26	27	24	18	6	17	Ia
616	2014	25	Positive	19	25	24	24	19	19	17	Ia
617	2014	25	Positive	19	32	31	30	19	24	20	Ⅲ
618	2014	28	Positive	19	25	24	24	20	6	18	Ⅲ
619	2014	23	Positive	22	26	26	24	20	17	17	Ⅲ
620	2014	38	Positive	10	24	24	30	20	30	20	Ib
621	2014	35	Positive	22	26	25	26	21	19	18	Ia
622	2014	39	Positive	22	25	26	28	22	27	20	Ⅴ
623	2014	33	Positive	19	24	25	24	23	21	17	Ib
624	2014	27	Positive	20	25	24	25	23	20	18	Ib
625	2014	24	Positive	6	26	26	25	24	6	17	Ⅲ
626	2014	26	Positive	6	28	30	25	24	6	17	Ⅲ
627	2014	21	Positive	6	25	25	24	24	21	19	Ia
628	2014	29	Positive	21	29	30	26	24	23	18	Ⅲ
629	2014	32	Positive	23	24	25	22	25	20	17	Ⅴ
630	2014	28	Positive	6	26	25	24	25	22	18	Ⅲ
631	2014	21	Positive	6	28	32	25	25	23	19	Ⅲ
632	2014	25	Positive	6	30	27	26	26	22	18	Ⅲ
633	2014	24	Positive	6	27	29	26	26	6	18	Ⅲ
634	2014	33	Positive	6	27	28	27	26	23	19	NT
635	2014	35	Positive	20	28	27	24	28	24	18	Ia
636	2014	29	Positive	20	28	30	27	28	23	19	Ia
637	2009	24	Negative
638	2009	27	Negative
639	2009	29	Negative
640	2009	28	Negative
641	2009	21	Negative
642	2009	27	Negative
643	2009	32	Negative
644	2009	23	Negative
645	2009	32	Negative
646	2009	22	Negative
647	2009	31	Negative
648	2009	20	Negative
649	2009	28	Negative
650	2009	21	Negative
651	2009	23	Negative
652	2009	29	Negative
653	2009	29	Negative
654	2009	27	Negative
655	2009	30	Negative
656	2009	26	Negative
657	2009	25	Negative
658	2009	27	Negative
659	2009	28	Negative
660	2009	28	Negative
661	2009	26	Negative
662	2009	31	Negative
663	2009	30	Negative
664	2009	35	Negative
665	2009	33	Negative
666	2009	25	Negative
667	2009	33	Negative
668	2009	25	Negative
669	2009	24	Negative
670	2009	27	Negative
671	2009	32	Negative
672	2009	31	Negative
673	2009	25	Negative
674	2009	34	Negative
675	2009	26	Negative
676	2009	28	Negative
677	2009	28	Negative
678	2009	28	Negative
679	2009	31	Negative
680	2009	27	Negative
681	2009	21	Negative
682	2009	21	Negative
683	2009	23	Negative
684	2009	26	Negative
685	2009	26	Negative
686	2009	31	Negative
687	2009	40	Negative
688	2009	28	Negative
689	2009	28	Negative
690	2009	28	Negative
691	2009	26	Negative
692	2009	33	Negative
693	2009	28	Negative
694	2009	25	Negative
695	2009	32	Negative
696	2009	32	Negative
697	2009	31	Negative
698	2009	26	Negative
699	2009	25	Negative
700	2009	24	Negative
701	2009	27	Negative
702	2009	26	Negative
703	2009	25	Negative
704	2009	29	Negative
705	2009	29	Negative
706	2009	22	Negative
707	2009	28	Negative
708	2009	30	Negative
709	2009	28	Negative
710	2009	22	Negative
711	2009	29	Negative
712	2009	37	Negative
713	2009	26	Negative
714	2009	29	Negative
715	2009	26	Negative
716	2009	31	Negative
717	2009	22	Negative
718	2009	32	Negative
719	2009	28	Negative
720	2009	22	Negative
721	2009	33	Negative
722	2009	37	Negative
723	2009	26	Negative
724	2009	25	Negative
725	2009	27	Negative
726	2009	27	Negative
727	2009	30	Negative
728	2009	21	Negative
729	2009	34	Negative
730	2009	28	Negative
731	2009	30	Negative
732	2009	24	Negative
733	2009	26	Negative
734	2009	26	Negative
735	2009	26	Negative
736	2009	20	Negative
737	2009	27	Negative
738	2009	30	Negative
739	2009	24	Negative
740	2009	31	Negative
741	2009	32	Negative
742	2009	26	Negative
743	2009	28	Negative
744	2009	23	Negative
745	2009	24	Negative
746	2009	25	Negative
747	2009	29	Negative
748	2009	28	Negative
749	2009	23	Negative
750	2009	22	Negative
751	2009	30	Negative
752	2009	39	Negative
753	2009	23	Negative
754	2009	26	Negative
755	2009	30	Negative
756	2009	31	Negative
757	2009	24	Negative
758	2009	29	Negative
759	2009	28	Negative
760	2009	24	Negative
761	2009	19	Negative
762	2009	20	Negative
763	2009	28	Negative
764	2009	25	Negative
765	2009	27	Negative
766	2009	29	Negative
767	2009	30	Negative
768	2009	28	Negative
769	2009	27	Negative
770	2009	31	Negative
771	2009	28	Negative
772	2009	30	Negative
773	2009	26	Negative
774	2009	22	Negative
775	2009	24	Negative
776	2009	22	Negative
777	2009	28	Negative
778	2009	35	Negative
779	2009	34	Negative
780	2009	24	Negative
781	2009	27	Negative
782	2009	29	Negative
783	2009	24	Negative
784	2009	24	Negative
785	2009	21	Negative
786	2009	36	Negative
787	2009	27	Negative
788	2009	26	Negative
789	2009	23	Negative
790	2009	29	Negative
791	2009	27	Negative
792	2009	26	Negative
793	2009	23	Negative
794	2009	25	Negative
795	2009	25	Negative
796	2009	26	Negative
797	2009	29	Negative
798	2009	24	Negative
799	2009	29	Negative
800	2009	23	Negative
801	2009	28	Negative
802	2009	22	Negative
803	2009	26	Negative
804	2009	34	Negative
805	2009	26	Negative
806	2009	37	Negative
807	2009	25	Negative
808	2009	28	Negative
809	2009	24	Negative
810	2009	25	Negative
811	2009	28	Negative
812	2009	21	Negative
813	2009	24	Negative
814	2009	26	Negative
815	2009	30	Negative
816	2009	22	Negative
817	2009	26	Negative
818	2009	33	Negative
819	2009	29	Negative
820	2009	25	Negative
821	2009	30	Negative
822	2009	31	Negative
823	2009	28	Negative
824	2009	33	Negative
825	2009	30	Negative
826	2009	39	Negative
827	2009	33	Negative
828	2009	31	Negative
829	2009	24	Negative
830	2009	30	Negative
831	2009	34	Negative
832	2009	20	Negative
833	2009	33	Negative
834	2009	27	Negative
835	2009	28	Negative
836	2009	31	Negative
837	2009	31	Negative
838	2009	19	Negative
839	2009	33	Negative
840	2009	26	Negative
841	2009	25	Negative
842	2009	22	Negative
843	2009	25	Negative
844	2009	27	Negative
845	2009	23	Negative
846	2009	32	Negative
847	2009	26	Negative
848	2009	31	Negative
849	2009	29	Negative
850	2009	26	Negative
851	2009	26	Negative
852	2009	35	Negative
853	2009	29	Negative
854	2009	34	Negative
855	2009	26	Negative
856	2009	27	Negative
857	2009	34	Negative
858	2009	29	Negative
859	2009	27	Negative
860	2009	29	Negative
861	2009	24	Negative
862	2009	32	Negative
863	2009	29	Negative
864	2009	33	Negative
865	2009	29	Negative
866	2009	26	Negative
867	2009	18	Negative
868	2009	30	Negative
869	2009	24	Negative
870	2009	22	Negative
871	2009	29	Negative
872	2009	23	Negative
873	2009	31	Negative
874	2009	28	Negative
875	2009	23	Negative
876	2009	24	Negative
877	2009	24	Negative
878	2009	25	Negative
879	2009	27	Negative
880	2009	27	Negative
881	2009	32	Negative
882	2009	30	Negative
883	2009	29	Negative
884	2009	29	Negative
885	2009	27	Negative
886	2009	25	Negative
887	2009	33	Negative
888	2009	28	Negative
889	2009	29	Negative
890	2009	29	Negative
891	2009	24	Negative
892	2009	28	Negative
893	2009	24	Negative
894	2009	26	Negative
895	2009	26	Negative
896	2009	21	Negative
897	2009	26	Negative
898	2009	28	Negative
899	2009	22	Negative
900	2009	27	Negative
901	2009	33	Negative
902	2009	36	Negative
903	2009	34	Negative
904	2009	28	Negative
905	2009	39	Negative
906	2009	24	Negative
907	2009	27	Negative
908	2009	24	Negative
909	2009	20	Negative
910	2009	27	Negative
911	2009	20	Negative
912	2009	22	Negative
913	2009	35	Negative
914	2009	38	Negative
915	2009	29	Negative
916	2009	25	Negative
917	2009	28	Negative
918	2009	26	Negative
919	2009	29	Negative
920	2009	32	Negative
921	2009	29	Negative
922	2009	23	Negative
923	2009	28	Negative
924	2009	26	Negative
925	2009	23	Negative
926	2009	31	Negative
927	2009	24	Negative
928	2009	27	Negative
929	2009	24	Negative
930	2009	29	Negative
931	2009	30	Negative
932	2009	21	Negative
933	2009	33	Negative
934	2009	38	Negative
935	2009	25	Negative
936	2009	34	Negative
937	2009	36	Negative
938	2009	27	Negative
939	2009	26	Negative
940	2009	30	Negative
941	2009	28	Negative
942	2009	19	Negative
943	2009	31	Negative
944	2009	25	Negative
945	2009	26	Negative
946	2009	33	Negative
947	2009	28	Negative
948	2009	31	Negative
949	2009	26	Negative
950	2009	26	Negative
951	2009	23	Negative
952	2009	23	Negative
953	2009	22	Negative
954	2009	29	Negative
955	2009	27	Negative
956	2009	23	Negative
957	2009	31	Negative
958	2009	28	Negative
959	2009	23	Negative
960	2009	26	Negative
961	2009	33	Negative
962	2009	33	Negative
963	2009	36	Negative
964	2009	29	Negative
965	2009	32	Negative
966	2009	40	Negative
967	2009	27	Negative
968	2009	24	Negative
969	2009	33	Negative
970	2009	25	Negative
971	2009	19	Negative
972	2009	24	Negative
973	2009	20	Negative
974	2009	25	Negative
975	2009	24	Negative
976	2009	32	Negative
977	2009	28	Negative
978	2009	26	Negative
979	2009	24	Negative
980	2009	25	Negative
981	2009	30	Negative
982	2009	26	Negative
983	2009	22	Negative
984	2009	29	Negative
985	2009	28	Negative
986	2009	35	Negative
987	2009	23	Negative
988	2009	28	Negative
989	2009	27	Negative
990	2009	33	Negative
991	2009	27	Negative
992	2009	26	Negative
993	2009	28	Negative
994	2009	23	Negative
995	2009	25	Negative
996	2009	29	Negative
997	2009	36	Negative
998	2009	27	Negative
999	2009	29	Negative
1000	2009	29	Negative
1001	2009	25	Negative
1002	2009	28	Negative
1003	2009	23	Negative
1004	2009	32	Negative
1005	2009	35	Negative
1006	2009	28	Negative
1007	2009	27	Negative
1008	2009	30	Negative
1009	2009	27	Negative
1010	2009	22	Negative
1011	2009	30	Negative
1012	2009	28	Negative
1013	2009	24	Negative
1014	2009	24	Negative
1015	2009	30	Negative
1016	2009	29	Negative
1017	2009	29	Negative
1018	2009	25	Negative
1019	2009	29	Negative
1020	2009	31	Negative
1021	2009	26	Negative
1022	2009	29	Negative
1023	2009	24	Negative
1024	2009	27	Negative
1025	2009	28	Negative
1026	2009	23	Negative
1027	2009	18	Negative
1028	2009	21	Negative
1029	2009	29	Negative
1030	2009	25	Negative
1031	2009	39	Negative
1032	2009	34	Negative
1033	2009	28	Negative
1034	2009	20	Negative
1035	2009	21	Negative
1036	2009	22	Negative
1037	2009	26	Negative
1038	2009	30	Negative
1039	2009	23	Negative
1040	2009	31	Negative
1041	2009	27	Negative
1042	2009	34	Negative
1043	2009	41	Negative
1044	2009	36	Negative
1045	2009	31	Negative
1046	2009	24	Negative
1047	2009	27	Negative
1048	2009	23	Negative
1049	2009	25	Negative
1050	2009	25	Negative
1051	2009	31	Negative
1052	2009	29	Negative
1053	2009	33	Negative
1054	2009	31	Negative
1055	2009	34	Negative
1056	2009	22	Negative
1057	2009	29	Negative
1058	2009	28	Negative
1059	2009	24	Negative
1060	2009	25	Negative
1061	2009	34	Negative
1062	2009	28	Negative
1063	2009	23	Negative
1064	2009	25	Negative
1065	2009	28	Negative
1066	2009	31	Negative
1067	2009	33	Negative
1068	2009	26	Negative
1069	2009	26	Negative
1070	2009	27	Negative
1071	2009	34	Negative
1072	2009	25	Negative
1073	2009	28	Negative
1074	2009	22	Negative
1075	2009	21	Negative
1076	2009	25	Negative
1077	2009	22	Negative
1078	2009	22	Negative
1079	2009	24	Negative
1080	2009	26	Negative
1081	2009	33	Negative
1082	2009	21	Negative
1083	2009	25	Negative
1084	2009	27	Negative
1085	2009	28	Negative
1086	2009	30	Negative
1087	2009	26	Negative
1088	2009	29	Negative
1089	2009	27	Negative
1090	2009	30	Negative
1091	2009	33	Negative
1092	2009	26	Negative
1093	2009	26	Negative
1094	2009	30	Negative
1095	2009	21	Negative
1096	2009	32	Negative
1097	2009	29	Negative
1098	2009	24	Negative
1099	2009	30	Negative
1100	2009	29	Negative
1101	2009	27	Negative
1102	2009	21	Negative
1103	2009	26	Negative
1104	2009	31	Negative
1105	2009	32	Negative
1106	2009	26	Negative
1107	2009	29	Negative
1108	2009	33	Negative
1109	2009	28	Negative
1110	2009	31	Negative
1111	2009	28	Negative
1112	2009	30	Negative
1113	2009	30	Negative
1114	2009	30	Negative
1115	2009	30	Negative
1116	2009	24	Negative
1117	2009	20	Negative
1118	2009	33	Negative
1119	2009	23	Negative
1120	2009	24	Negative
1121	2009	30	Negative
1122	2009	29	Negative
1123	2009	35	Negative
1124	2009	27	Negative
1125	2009	26	Negative
1126	2009	33	Negative
1127	2009	37	Negative
1128	2009	25	Negative
1129	2009	27	Negative
1130	2009	21	Negative
1131	2009	32	Negative
1132	2009	24	Negative
1133	2009	35	Negative
1134	2009	27	Negative
1135	2009	24	Negative
1136	2009	32	Negative
1137	2009	27	Negative
1138	2009	32	Negative
1139	2009	30	Negative
1140	2009	29	Negative
1141	2009	27	Negative
1142	2009	26	Negative
1143	2009	28	Negative
1144	2009	25	Negative
1145	2009	20	Negative
1146	2009	25	Negative
1147	2009	32	Negative
1148	2009	34	Negative
1149	2009	30	Negative
1150	2009	20	Negative
1151	2009	28	Negative
1152	2009	33	Negative
1153	2009	24	Negative
1154	2009	34	Negative
1155	2009	25	Negative
1156	2009	27	Negative
1157	2009	23	Negative
1158	2009	24	Negative
1159	2009	28	Negative
1160	2009	25	Negative
1161	2009	22	Negative
1162	2009	26	Negative
1163	2009	27	Negative
1164	2009	32	Negative
1165	2009	30	Negative
1166	2009	27	Negative
1167	2009	24	Negative
1168	2009	31	Negative
1169	2009	26	Negative
1170	2009	25	Negative
1171	2009	31	Negative
1172	2009	28	Negative
1173	2009	29	Negative
1174	2009	32	Negative
1175	2009	34	Negative
1176	2009	31	Negative
1177	2009	23	Negative
1178	2009	22	Negative
1179	2009	29	Negative
1180	2009	30	Negative
1181	2009	29	Negative
1182	2009	21	Negative
1183	2009	22	Negative
1184	2009	27	Negative
1185	2009	27	Negative
1186	2009	25	Negative
1187	2009	30	Negative
1188	2009	35	Negative
1189	2009	33	Negative
1190	2009	32	Negative
1191	2009	26	Negative
1192	2009	25	Negative
1193	2009	20	Negative
1194	2009	33	Negative
1195	2009	37	Negative
1196	2009	20	Negative
1197	2009	34	Negative
1198	2009	36	Negative
1199	2009	21	Negative
1200	2009	33	Negative
1201	2009	36	Negative
1202	2009	27	Negative
1203	2009	22	Negative
1204	2009	23	Negative
1205	2009	29	Negative
1206	2009	27	Negative
1207	2009	28	Negative
1208	2009	21	Negative
1209	2009	26	Negative
1210	2009	27	Negative
1211	2009	21	Negative
1212	2009	28	Negative
1213	2009	24	Negative
1214	2009	27	Negative
1215	2009	31	Negative
1216	2009	22	Negative
1217	2009	24	Negative
1218	2009	24	Negative
1219	2009	24	Negative
1220	2009	34	Negative
1221	2009	29	Negative
1222	2009	32	Negative
1223	2009	25	Negative
1224	2009	33	Negative
1225	2009	22	Negative
1226	2009	24	Negative
1227	2009	26	Negative
1228	2009	25	Negative
1229	2009	27	Negative
1230	2009	31	Negative
1231	2009	25	Negative
1232	2009	22	Negative
1233	2009	31	Negative
1234	2009	28	Negative
1235	2009	27	Negative
1236	2009	29	Negative
1237	2009	31	Negative
1238	2009	26	Negative
1239	2009	30	Negative
1240	2009	27	Negative
1241	2009	27	Negative
1242	2009	29	Negative
1243	2009	27	Negative
1244	2009	29	Negative
1245	2009	27	Negative
1246	2009	27	Negative
1247	2009	26	Negative
1248	2009	29	Negative
1249	2009	28	Negative
1250	2009	26	Negative
1251	2009	30	Negative
1252	2009	33	Negative
1253	2009	27	Negative
1254	2009	25	Negative
1255	2009	25	Negative
1256	2009	30	Negative
1257	2009	28	Negative
1258	2009	28	Negative
1259	2009	35	Negative
1260	2009	36	Negative
1261	2009	30	Negative
1262	2009	20	Negative
1263	2009	29	Negative
1264	2009	23	Negative
1265	2009	23	Negative
1266	2009	29	Negative
1267	2009	34	Negative
1268	2009	26	Negative
1269	2009	23	Negative
1270	2009	21	Negative
1271	2009	32	Negative
1272	2009	27	Negative
1273	2009	24	Negative
1274	2009	26	Negative
1275	2009	28	Negative
1276	2009	29	Negative
1277	2009	29	Negative
1278	2009	21	Negative
1279	2009	25	Negative
1280	2009	30	Negative
1281	2009	27	Negative
1282	2009	25	Negative
1283	2009	22	Negative
1284	2009	24	Negative
1285	2009	25	Negative
1286	2009	26	Negative
1287	2009	32	Negative
1288	2009	28	Negative
1289	2009	33	Negative
1290	2009	32	Negative
1291	2009	30	Negative
1292	2009	29	Negative
1293	2009	38	Negative
1294	2009	31	Negative
1295	2009	24	Negative
1296	2009	35	Negative
1297	2009	22	Negative
1298	2010	27	Negative
1299	2010	34	Negative
1300	2010	22	Negative
1301	2010	29	Negative
1302	2010	30	Negative
1303	2010	29	Negative
1304	2010	32	Negative
1305	2010	24	Negative
1306	2010	21	Negative
1307	2010	31	Negative
1308	2010	29	Negative
1309	2010	25	Negative
1310	2010	27	Negative
1311	2010	27	Negative
1312	2010	29	Negative
1313	2010	25	Negative
1314	2010	27	Negative
1315	2010	42	Negative
1316	2010	24	Negative
1317	2010	28	Negative
1318	2010	27	Negative
1319	2010	31	Negative
1320	2010	23	Negative
1321	2010	23	Negative
1322	2010	36	Negative
1323	2010	36	Negative
1324	2010	21	Negative
1325	2010	30	Negative
1326	2010	33	Negative
1327	2010	26	Negative
1328	2010	31	Negative
1329	2010	26	Negative
1330	2010	27	Negative
1331	2010	37	Negative
1332	2010	30	Negative
1333	2010	30	Negative
1334	2010	38	Negative
1335	2010	22	Negative
1336	2010	37	Negative
1337	2010	22	Negative
1338	2010	26	Negative
1339	2010	31	Negative
1340	2010	21	Negative
1341	2010	32	Negative
1342	2010	33	Negative
1343	2010	28	Negative
1344	2010	25	Negative
1345	2010	36	Negative
1346	2010	31	Negative
1347	2010	31	Negative
1348	2010	30	Negative
1349	2010	32	Negative
1350	2010	30	Negative
1351	2010	24	Negative
1352	2010	23	Negative
1353	2010	34	Negative
1354	2010	26	Negative
1355	2010	34	Negative
1356	2010	23	Negative
1357	2010	22	Negative
1358	2010	24	Negative
1359	2010	29	Negative
1360	2010	25	Negative
1361	2010	28	Negative
1362	2010	25	Negative
1363	2010	35	Negative
1364	2010	30	Negative
1365	2010	25	Negative
1366	2010	33	Negative
1367	2010	38	Negative
1368	2010	28	Negative
1369	2010	26	Negative
1370	2010	24	Negative
1371	2010	29	Negative
1372	2010	24	Negative
1373	2010	29	Negative
1374	2010	27	Negative
1375	2010	29	Negative
1376	2010	23	Negative
1377	2010	29	Negative
1378	2010	19	Negative
1379	2010	30	Negative
1380	2010	35	Negative
1381	2010	37	Negative
1382	2010	28	Negative
1383	2010	26	Negative
1384	2010	24	Negative
1385	2010	21	Negative
1386	2010	24	Negative
1387	2010	35	Negative
1388	2010	37	Negative
1389	2010	31	Negative
1390	2010	24	Negative
1391	2010	26	Negative
1392	2010	25	Negative
1393	2010	33	Negative
1394	2010	30	Negative
1395	2010	24	Negative
1396	2010	32	Negative
1397	2010	38	Negative
1398	2010	21	Negative
1399	2010	25	Negative
1400	2010	29	Negative
1401	2010	25	Negative
1402	2010	24	Negative
1403	2010	28	Negative
1404	2010	27	Negative
1405	2010	26	Negative
1406	2010	28	Negative
1407	2010	30	Negative
1408	2010	36	Negative
1409	2010	34	Negative
1410	2010	27	Negative
1411	2010	29	Negative
1412	2010	29	Negative
1413	2010	34	Negative
1414	2010	23	Negative
1415	2010	21	Negative
1416	2010	34	Negative
1417	2010	31	Negative
1418	2010	35	Negative
1419	2010	39	Negative
1420	2010	32	Negative
1421	2010	33	Negative
1422	2010	28	Negative
1423	2010	29	Negative
1424	2010	29	Negative
1425	2010	31	Negative
1426	2010	29	Negative
1427	2010	27	Negative
1428	2010	28	Negative
1429	2010	26	Negative
1430	2010	29	Negative
1431	2010	24	Negative
1432	2010	28	Negative
1433	2010	32	Negative
1434	2010	23	Negative
1435	2010	21	Negative
1436	2010	33	Negative
1437	2010	35	Negative
1438	2010	31	Negative
1439	2010	28	Negative
1440	2010	28	Negative
1441	2010	24	Negative
1442	2010	35	Negative
1443	2010	23	Negative
1444	2010	29	Negative
1445	2010	33	Negative
1446	2010	35	Negative
1447	2010	28	Negative
1448	2010	29	Negative
1449	2010	24	Negative
1450	2010	31	Negative
1451	2010	37	Negative
1452	2010	22	Negative
1453	2010	25	Negative
1454	2010	24	Negative
1455	2010	26	Negative
1456	2010	21	Negative
1457	2010	28	Negative
1458	2010	31	Negative
1459	2010	24	Negative
1460	2010	23	Negative
1461	2010	23	Negative
1462	2010	32	Negative
1463	2010	32	Negative
1464	2010	23	Negative
1465	2010	27	Negative
1466	2010	31	Negative
1467	2010	28	Negative
1468	2010	35	Negative
1469	2010	29	Negative
1470	2010	28	Negative
1471	2010	33	Negative
1472	2010	30	Negative
1473	2010	27	Negative
1474	2010	25	Negative
1475	2010	32	Negative
1476	2010	26	Negative
1477	2010	33	Negative
1478	2010	33	Negative
1479	2010	34	Negative
1480	2010	28	Negative
1481	2010	31	Negative
1482	2010	30	Negative
1483	2010	25	Negative
1484	2010	24	Negative
1485	2010	31	Negative
1486	2010	29	Negative
1487	2010	23	Negative
1488	2010	22	Negative
1489	2010	23	Negative
1490	2010	27	Negative
1491	2010	27	Negative
1492	2010	22	Negative
1493	2010	24	Negative
1494	2010	29	Negative
1495	2010	24	Negative
1496	2010	26	Negative
1497	2010	24	Negative
1498	2010	22	Negative
1499	2010	29	Negative
1500	2010	26	Negative
1501	2010	29	Negative
1502	2010	29	Negative
1503	2010	25	Negative
1504	2010	28	Negative
1505	2010	27	Negative
1506	2010	26	Negative
1507	2010	28	Negative
1508	2010	27	Negative
1509	2010	25	Negative
1510	2010	28	Negative
1511	2010	29	Negative
1512	2010	27	Negative
1513	2010	31	Negative
1514	2010	24	Negative
1515	2010	17	Negative
1516	2010	34	Negative
1517	2010	24	Negative
1518	2010	26	Negative
1519	2010	28	Negative
1520	2010	26	Negative
1521	2010	22	Negative
1522	2010	35	Negative
1523	2010	26	Negative
1524	2010	25	Negative
1525	2010	29	Negative
1526	2010	27	Negative
1527	2010	28	Negative
1528	2010	37	Negative
1529	2010	37	Negative
1530	2010	40	Negative
1531	2010	34	Negative
1532	2010	27	Negative
1533	2010	24	Negative
1534	2010	25	Negative
1535	2010	26	Negative
1536	2010	31	Negative
1537	2010	29	Negative
1538	2010	35	Negative
1539	2010	38	Negative
1540	2010	24	Negative
1541	2010	29	Negative
1542	2010	30	Negative
1543	2010	26	Negative
1544	2010	27	Negative
1545	2010	29	Negative
1546	2010	25	Negative
1547	2010	27	Negative
1548	2010	28	Negative
1549	2010	29	Negative
1550	2010	29	Negative
1551	2010	28	Negative
1552	2010	31	Negative
1553	2010	31	Negative
1554	2010	27	Negative
1555	2010	37	Negative
1556	2010	31	Negative
1557	2010	20	Negative
1558	2010	26	Negative
1559	2010	28	Negative
1560	2010	31	Negative
1561	2010	31	Negative
1562	2010	36	Negative
1563	2010	27	Negative
1564	2010	33	Negative
1565	2010	30	Negative
1566	2010	43	Negative
1567	2010	29	Negative
1568	2010	31	Negative
1569	2010	24	Negative
1570	2010	22	Negative
1571	2010	28	Negative
1572	2010	41	Negative
1573	2010	34	Negative
1574	2010	32	Negative
1575	2010	27	Negative
1576	2010	28	Negative
1577	2010	33	Negative
1578	2010	28	Negative
1579	2010	28	Negative
1580	2010	29	Negative
1581	2010	29	Negative
1582	2010	27	Negative
1583	2010	41	Negative
1584	2010	29	Negative
1585	2010	30	Negative
1586	2010	32	Negative
1587	2010	26	Negative
1588	2010	24	Negative
1589	2010	27	Negative
1590	2010	27	Negative
1591	2010	21	Negative
1592	2010	24	Negative
1593	2010	28	Negative
1594	2010	28	Negative
1595	2010	22	Negative
1596	2010	23	Negative
1597	2010	26	Negative
1598	2010	29	Negative
1599	2010	31	Negative
1600	2010	28	Negative
1601	2010	28	Negative
1602	2010	24	Negative
1603	2010	26	Negative
1604	2010	23	Negative
1605	2010	25	Negative
1606	2010	30	Negative
1607	2010	27	Negative
1608	2010	27	Negative
1609	2010	21	Negative
1610	2010	24	Negative
1611	2010	33	Negative
1612	2010	29	Negative
1613	2010	29	Negative
1614	2010	27	Negative
1615	2010	23	Negative
1616	2010	28	Negative
1617	2010	27	Negative
1618	2010	29	Negative
1619	2010	30	Negative
1620	2010	29	Negative
1621	2010	27	Negative
1622	2010	25	Negative
1623	2010	25	Negative
1624	2010	27	Negative
1625	2010	33	Negative
1626	2010	27	Negative
1627	2010	41	Negative
1628	2010	27	Negative
1629	2010	29	Negative
1630	2010	25	Negative
1631	2010	23	Negative
1632	2010	32	Negative
1633	2010	25	Negative
1634	2010	28	Negative
1635	2010	31	Negative
1636	2010	25	Negative
1637	2010	32	Negative
1638	2010	34	Negative
1639	2010	29	Negative
1640	2010	21	Negative
1641	2010	27	Negative
1642	2010	25	Negative
1643	2010	36	Negative
1644	2010	26	Negative
1645	2010	32	Negative
1646	2010	31	Negative
1647	2010	32	Negative
1648	2010	27	Negative
1649	2010	35	Negative
1650	2010	25	Negative
1651	2010	24	Negative
1652	2010	30	Negative
1653	2010	32	Negative
1654	2010	20	Negative
1655	2010	24	Negative
1656	2010	24	Negative
1657	2010	32	Negative
1658	2010	29	Negative
1659	2010	22	Negative
1660	2010	27	Negative
1661	2010	32	Negative
1662	2010	20	Negative
1663	2010	28	Negative
1664	2010	31	Negative
1665	2010	31	Negative
1666	2010	27	Negative
1667	2010	36	Negative
1668	2010	21	Negative
1669	2010	27	Negative
1670	2010	28	Negative
1671	2010	33	Negative
1672	2010	26	Negative
1673	2010	26	Negative
1674	2010	27	Negative
1675	2010	27	Negative
1676	2010	23	Negative
1677	2010	21	Negative
1678	2010	22	Negative
1679	2010	27	Negative
1680	2010	23	Negative
1681	2010	25	Negative
1682	2010	26	Negative
1683	2010	28	Negative
1684	2010	23	Negative
1685	2010	29	Negative
1686	2010	24	Negative
1687	2010	27	Negative
1688	2010	27	Negative
1689	2010	29	Negative
1690	2010	30	Negative
1691	2010	27	Negative
1692	2010	28	Negative
1693	2010	35	Negative
1694	2010	27	Negative
1695	2010	30	Negative
1696	2010	23	Negative
1697	2010	32	Negative
1698	2010	28	Negative
1699	2010	27	Negative
1700	2010	22	Negative
1701	2010	24	Negative
1702	2010	26	Negative
1703	2010	27	Negative
1704	2010	31	Negative
1705	2010	27	Negative
1706	2010	21	Negative
1707	2010	32	Negative
1708	2010	34	Negative
1709	2010	22	Negative
1710	2010	30	Negative
1711	2010	27	Negative
1712	2010	29	Negative
1713	2010	22	Negative
1714	2010	29	Negative
1715	2010	21	Negative
1716	2010	29	Negative
1717	2010	34	Negative
1718	2010	22	Negative
1719	2010	26	Negative
1720	2010	23	Negative
1721	2010	33	Negative
1722	2010	27	Negative
1723	2010	33	Negative
1724	2010	30	Negative
1725	2010	29	Negative
1726	2010	33	Negative
1727	2010	37	Negative
1728	2010	32	Negative
1729	2010	25	Negative
1730	2010	25	Negative
1731	2010	24	Negative
1732	2010	25	Negative
1733	2010	38	Negative
1734	2010	34	Negative
1735	2010	21	Negative
1736	2010	31	Negative
1737	2010	29	Negative
1738	2010	22	Negative
1739	2010	31	Negative
1740	2010	28	Negative
1741	2010	27	Negative
1742	2010	26	Negative
1743	2010	27	Negative
1744	2010	27	Negative
1745	2010	30	Negative
1746	2010	27	Negative
1747	2010	24	Negative
1748	2010	24	Negative
1749	2010	27	Negative
1750	2010	31	Negative
1751	2010	27	Negative
1752	2010	25	Negative
1753	2010	32	Negative
1754	2010	29	Negative
1755	2010	27	Negative
1756	2010	24	Negative
1757	2010	36	Negative
1758	2010	30	Negative
1759	2010	30	Negative
1760	2010	27	Negative
1761	2010	30	Negative
1762	2010	26	Negative
1763	2010	29	Negative
1764	2010	28	Negative
1765	2010	29	Negative
1766	2010	30	Negative
1767	2010	29	Negative
1768	2010	22	Negative
1769	2010	31	Negative
1770	2010	26	Negative
1771	2010	31	Negative
1772	2010	30	Negative
1773	2010	27	Negative
1774	2010	22	Negative
1775	2010	28	Negative
1776	2010	27	Negative
1777	2010	31	Negative
1778	2010	29	Negative
1779	2010	29	Negative
1780	2010	29	Negative
1781	2010	31	Negative
1782	2010	35	Negative
1783	2010	31	Negative
1784	2010	24	Negative
1785	2010	21	Negative
1786	2010	27	Negative
1787	2010	24	Negative
1788	2010	29	Negative
1789	2010	31	Negative
1790	2010	25	Negative
1791	2010	26	Negative
1792	2010	28	Negative
1793	2010	30	Negative
1794	2010	23	Negative
1795	2010	23	Negative
1796	2010	28	Negative
1797	2010	31	Negative
1798	2010	32	Negative
1799	2010	26	Negative
1800	2010	36	Negative
1801	2010	21	Negative
1802	2010	29	Negative
1803	2010	30	Negative
1804	2010	21	Negative
1805	2010	30	Negative
1806	2010	30	Negative
1807	2010	23	Negative
1808	2010	25	Negative
1809	2010	28	Negative
1810	2010	20	Negative
1811	2010	25	Negative
1812	2010	28	Negative
1813	2010	21	Negative
1814	2010	26	Negative
1815	2010	22	Negative
1816	2010	30	Negative
1817	2010	25	Negative
1818	2010	27	Negative
1819	2010	29	Negative
1820	2010	26	Negative
1821	2010	29	Negative
1822	2010	31	Negative
1823	2010	42	Negative
1824	2010	38	Negative
1825	2010	30	Negative
1826	2010	27	Negative
1827	2010	24	Negative
1828	2010	33	Negative
1829	2010	27	Negative
1830	2010	25	Negative
1831	2010	32	Negative
1832	2010	32	Negative
1833	2010	22	Negative
1834	2010	24	Negative
1835	2010	24	Negative
1836	2010	26	Negative
1837	2010	28	Negative
1838	2010	25	Negative
1839	2010	28	Negative
1840	2010	31	Negative
1841	2010	23	Negative
1842	2010	28	Negative
1843	2010	26	Negative
1844	2010	32	Negative
1845	2010	30	Negative
1846	2010	23	Negative
1847	2010	26	Negative
1848	2010	33	Negative
1849	2010	37	Negative
1850	2010	36	Negative
1851	2010	25	Negative
1852	2010	29	Negative
1853	2010	28	Negative
1854	2010	29	Negative
1855	2010	28	Negative
1856	2010	29	Negative
1857	2010	36	Negative
1858	2010	25	Negative
1859	2010	29	Negative
1860	2010	29	Negative
1861	2010	24	Negative
1862	2010	29	Negative
1863	2010	26	Negative
1864	2010	35	Negative
1865	2010	26	Negative
1866	2010	26	Negative
1867	2010	28	Negative
1868	2010	26	Negative
1869	2010	27	Negative
1870	2010	32	Negative
1871	2010	25	Negative
1872	2010	31	Negative
1873	2010	26	Negative
1874	2010	29	Negative
1875	2010	29	Negative
1876	2010	30	Negative
1877	2010	22	Negative
1878	2010	34	Negative
1879	2010	26	Negative
1880	2010	23	Negative
1881	2010	34	Negative
1882	2010	24	Negative
1883	2010	22	Negative
1884	2010	29	Negative
1885	2010	27	Negative
1886	2010	28	Negative
1887	2010	28	Negative
1888	2010	30	Negative
1889	2010	29	Negative
1890	2010	30	Negative
1891	2010	28	Negative
1892	2010	19	Negative
1893	2010	26	Negative
1894	2010	26	Negative
1895	2010	27	Negative
1896	2010	26	Negative
1897	2010	28	Negative
1898	2010	32	Negative
1899	2010	26	Negative
1900	2010	35	Negative
1901	2010	36	Negative
1902	2010	32	Negative
1903	2010	30	Negative
1904	2010	31	Negative
1905	2010	33	Negative
1906	2010	28	Negative
1907	2010	30	Negative
1908	2010	31	Negative
1909	2010	23	Negative
1910	2010	25	Negative
1911	2010	29	Negative
1912	2010	30	Negative
1913	2010	24	Negative
1914	2010	22	Negative
1915	2010	27	Negative
1916	2010	29	Negative
1917	2010	22	Negative
1918	2010	35	Negative
1919	2010	29	Negative
1920	2010	31	Negative
1921	2010	29	Negative
1922	2010	31	Negative
1923	2010	26	Negative
1924	2010	28	Negative
1925	2010	33	Negative
1926	2010	23	Negative
1927	2010	25	Negative
1928	2010	23	Negative
1929	2010	24	Negative
1930	2010	27	Negative
1931	2010	38	Negative
1932	2010	27	Negative
1933	2010	26	Negative
1934	2010	24	Negative
1935	2010	25	Negative
1936	2010	26	Negative
1937	2010	26	Negative
1938	2010	26	Negative
1939	2010	23	Negative
1940	2010	21	Negative
1941	2010	21	Negative
1942	2010	26	Negative
1943	2010	26	Negative
1944	2010	30	Negative
1945	2010	27	Negative
1946	2010	31	Negative
1947	2010	22	Negative
1948	2010	30	Negative
1949	2010	32	Negative
1950	2010	21	Negative
1951	2010	27	Negative
1952	2010	32	Negative
1953	2010	26	Negative
1954	2010	33	Negative
1955	2010	28	Negative
1956	2010	23	Negative
1957	2010	19	Negative
1958	2010	25	Negative
1959	2010	28	Negative
1960	2010	25	Negative
1961	2010	31	Negative
1962	2010	25	Negative
1963	2010	26	Negative
1964	2010	32	Negative
1965	2010	29	Negative
1966	2010	32	Negative
1967	2010	28	Negative
1968	2010	23	Negative
1969	2010	30	Negative
1970	2010	34	Negative
1971	2010	31	Negative
1972	2010	33	Negative
1973	2010	26	Negative
1974	2010	26	Negative
1975	2010	32	Negative
1976	2010	28	Negative
1977	2010	27	Negative
1978	2010	40	Negative
1979	2010	29	Negative
1980	2010	33	Negative
1981	2010	24	Negative
1982	2010	21	Negative
1983	2010	26	Negative
1984	2010	27	Negative
1985	2010	29	Negative
1986	2010	27	Negative
1987	2010	26	Negative
1988	2010	26	Negative
1989	2010	23	Negative
1990	2010	22	Negative
1991	2010	28	Negative
1992	2010	32	Negative
1993	2010	26	Negative
1994	2010	28	Negative
1995	2010	33	Negative
1996	2010	23	Negative
1997	2010	30	Negative
1998	2010	32	Negative
1999	2010	28	Negative
[truncated: 5,727 more rows]
